# Supplementary material for: PredictiveNetwork: predictive gene network estimation with application to gastric cancer drug response-predictive network analysis
Source: BMC Bioinformatics. 2022 Aug 16;23:342. doi: 10.1186/s12859-022-04871-z (PMC9380306; doi:10.1186/s12859-022-04871-z)
Supplement: Supplementary file 1 — Additional file 1. The list of suppressors and inducers for AKR1B10, AKR1C3, ANXA10 and ZNF165. [file 12859_2022_4871_MOESM1_ESM.xlsx]

## Sheet: Table S1
Suppressors			Inducers
AKR1B10		AKR1C3	ANXA10		ZNF165
Resistant cells	Sensitive cells	Resistant cells	Resistant cells	Sensitive cells	Resistant cells	Sensitive cells
PPP1R9A	RAB31	APOC1	ARL14	AKR1C1	F11R	EPCAM
RARRES1	CTSC	MOB3B	ELL2	TMEM216	C1orf172	MAP7
ZNF204P		MPP1	TMEM154	ARL14	EPCAM	SERPINB5
ULBP2		UBE2L6	MMP1	GJB1	BSPRY	LEMD1
ANXA10		MT1E	ASPH	ALDH3A1	UCA1	SNX9
TNFAIP3		GTSF1	C4orf32	CLIC3	KRTCAP3	2022-03-01
FAM92A1P1		RCAN1		CCDC28B	CLDN4	BAG2
PMAIP1		SLC36A4		HOXB2	MAPK13	GOLT1A
SLC16A3		IRX2		TPM2	CST6	KISS1
MACROD2		FAM133A		APOC1	LAMB3	PLBD1
ADA		F12		TNIK	FOLR1	C16orf74
ZFP82		CCNE2		FABP4	JAG2	MT1E
THY1		GLDC		COL18A1		ICA1
MAGEC1		PPP1R14C		FOXA1		KRT34
RFX8		CCL3		AK4		CYP24A1
NLRP2		TCEAL3		TFF2		HERC5
DUSP5		SLC16A6		CAPN8		LGMNP1
UBASH3B				SERPINB9		CD83
SH3GL3				C12orf75		ZNF204P
				GATA3		SOCS2
				SOGA2		HIST1H2BK
				GALNT14		FAM149A
				LRMP		ZSCAN31
				CFH		SYNE4
				CRNDE		MAGED1
				HEPACAM2		ANXA3
				TFF3		EEF1A2
				RARRES1		KIF21A
				IFI27L2		AVPI1
				COPZ2		TMEM51
				SKAP1		LTB
				CA9		CST6
				NR2F1		EFNA1
				RFX8		KRT8
				MME		ZHX2
				SUCNR1		XIST
				SLC2A1		BEX5
				GBP2		GAS2L3
				ZNF204P		CABYR
				TMEM156		PXDN
				RARRES2		DUSP5
				MFAP5		TSPAN1
				HOXC4
				PRKCDBP
				HIST1H1C
